# Supplementary material for: Genomic Analysis Enlightens Agaricales Lifestyle Evolution and Increasing Peroxidase Diversity
Source: Mol Biol Evol. 2020 Nov 19;38(4):1428–46. doi: 10.1093/molbev/msaa301 (PMC8480192; doi:10.1093/molbev/msaa301)
Supplement: msaa301_Supplementary_Data [file msaa301_Supplementary_Data.zip]

Archive with 6 entries (6 files):
- Dataset S1.xls
- Dataset S2.pdf
- Dataset S3.xls
- Dataset S4.xls
- File S2.html
- RuizDuenas-SM file S1-revised   .pdf
