# Supplementary material for: Genomic Analysis Enlightens Agaricales Lifestyle Evolution and Increasing Peroxidase Diversity
Source: Mol Biol Evol. 2020 Nov 19;38(4):1428–46. doi: 10.1093/molbev/msaa301 (PMC8480192; doi:10.1093/molbev/msaa301)
Supplement: msaa301_Supplementary_Data [file msaa301_Supplementary_Data.zip › Dataset S1.xls]

## Sheet: Dataset S1
Class	Order	Superfamily	Ompol	Pensp	Phoco	Trave	Stehi	Hebcy	Creva	Cersu	Hypsu	Agrpe	Gansp	Conpu	Bjead	Fompi	Volvo	Galma	Schco	Plicr	Phlbr	Copci	Hydpi	Dicsq	Phchr	Pleos	Lepnu	Panpa	Armme	Hymra	Agabi	Fishe	Phoal	Fibsp	Gymlu	Gymju	Cligi	Oudmu	Hetan	Suibr	Macfu	Cyast	Pleer	Pospl	Lacam	Rhobu	Marfi	Lacbi	Wolco
Class I	LTR	Copia	0.112	0.0388758	0.124	0.424275	0.334319	0.309151	0.596	0.408744	0.826	0.746	0.100207	1.13832	0.431672	0.836589	0.701	0.791	1.162	0.965	1.83157	0.913	0.895125	1.10246	1.04549	0.461	1.441	1.189	0.281747	1.528	2.274	2.993	1.465	1.98803	2.289	2.305	2.517	1.235	1.69842	1.21336	4.764	2.797	0.799	1.08563	3.46524	Rhobut1_2	1.69009	2.11962	1.2511
		Gypsy	0.268	0.330353	0.253	0.802331	0.557619	1.26753	1.006	0.651543	0.931	0.604	1.69977	0.491348	1.54784	1.05646	2.065	0.898	1.888	2.501	2.24464	3.501	2.22016	3.51255	4.04116	4.842	3.904	3.686	5.61724	3.022	2.467	5.056	3.303	3.04782	4.811	4.911	5.065	7.437	9.47252	4.09099	3.089	6.118	10.247	12.298	3.39745	Rhobut1_3	9.77234	6.0024	8.93217
		ERV								0.0507365							0.122								0.439901																						0.0344865		0.000225936
		LARD *			0.011	0.0394146	0.00461581				0.003		0.022462			0.0954849	0.219	0.001	0.04		0.0555975			7.34969e-05			0.111	0.081	0.0246307	0.548		0.034	0.076	0.220076	0.155		0.357	0.223		0.260954	0.271	0.007	0.242		0.876324	0.415	0.232494	0.503884	0.601872
		TRIM *		0.420182			0.133953	0.0210422	0.012	0.00909328	0.036	0.016		0.00550589	0.0502341	0.0612223		0.025		0.051		0.012	0.0139282	0.0166356			0.01		0.00462739	0.193	0.025	0.033	0.062	0.0380101	0.063	0.004	0.03	0.162	0.217661	0.216885		0.128	0.028	0.0105543	0.407403			0.159154	0.0582479
		PotentialChimeric	0.023	0.0752463	0.129	0.401036	0.224619	0.280508	0.047	0.197491	0.214	0.279	0.578341	0.112561	0.504917	0.456882	0.25	0.833	0.281	0.991	0.159354	0.352	1.39259	0.0195426	0.821669	0.224	0.498	1.765	0.907724	1.014	0.617	1.498	2.402	1.54609	1.842	0.732	1.035	1.868	0.969951	0.991718	1.176	1.871	1.99	2.10109	3.84649	2.984	3.68754	4.13138	4.29221
		Unknown			0.039										0.00579673			0.043	0.013	0.409						0.053			0.0171367	0.162			0.211	0.171791	0.211			0.018			0.233	0.059	0.005	0.0238918	0.197918	0.132			0.515739
	DIRS	DIRS			0.016	0.0165535										0.0519369			0.016						0.0647703	0.094		0.003		0.202	0.032	0.147	0.054	0.161846	0.084		0.074	0.289		0.0572504		0.08	0.239		0.12342	0.303	0.0679192	0.496749
		PotentialChimeric			0.033	0.122525	0.141646	0.227625	0.322	0.324721	0.311	0.162	0.391139	0.454534	0.193114	0.224922	1.239	0.784	0.626	0.296	0.799744	0.316	0.736271	0.485044	0.229953	0.443	0.273	0.77	0.516362	2.298	3.114	0.994	0.793	1.35062	1.617	1.145	1.962	2.273	0.637983	2.95195	1.835	1.893	1.635	1.44801	1.11475	2.375	3.39971	2.89253	2.80685
		Unknown				0.0129555											0.053																		0.046					0.0857588		0.01		0.0521077		0.009
	PLE	Penelope												0.0250667						0.023							0.044				0.071					0.264		0.041					0.036					0.0152875
		PotentialChimeric					0.0445151																											0.0301554			0.063	0.151		0.0684266			0.042	0.13226
	LINE	I		0.0642444	0.099	0.0572342			0.344		0.132	0.161		0.0951074	0.0960661	0.104682		0.046			0.0598036			0.138091	0.0675269	0.224	0.347	0.557	0.0364252		0.799		0.255	0.203672		1.983	0.213	0.027	0.0648744	0.430011	3.296	0.165	0.519	0.202553	0.0675004		2.44072	0.421941	0.339503
		L1				0.0209163						0.122				0.273313														0.11		0.011		0.0809223			0.081			0.146465		0.028	0.148
		RTE														0.0302248														0.041				0.0744912				0.081
		Jockey															0.106											0.137					0.772
		PotentialChimeric											0.0235002																0.147808							0.072					0.005
		Unknown			0.116											0.0241339		0.06	0.031		0.0244444					0.004		0.371			0.349		0.068				0.196				0.664		0.042				0.0247379	0.151981
	SINE	Unknown				0.00641481	0.00713293		0.023		0.02	0.032				0.0609723	0.009		0.001	0.008	0.0108783	0.008	0.00906621				0.011	0.031		0.015		0.011	0.011	0.00418461	0.014	0.014	0.009		0.00881733	0.0454041	0.073	0.043	0.152		0.0963205		0.0131296	0.0505296
		PotentialChimeric
	Unknown								0.058		0.038	0.024		0.0415892	0.0785988			0.215		0.007		0.024		0.136963	0.0186746					0.018	0.331	0.001	0.261	0.0109475	0.017		0.11	0.006	0.0388444	0.000370137	0.115	0.051				0.117	0.0210813	0.0209735	0.170113
Class II	TIR	CACTA	0.016	0.0727807	0.058	0.0432947	0.0249652	0.0925315	0.092	0.025532	0.106	0.025	0.0623221	0.11023	0.0917931	0.0697324	0.004	0.066	0.048	0.072	0.204859	0.058	0.116319	0.0396148	0.076255	0.106	0.083	0.225	0.0539932	0.065	0.068	0.104	0.264	0.0943012	0.071	0.142	0.195	0.045	0.00874006	0.204908	0.006	0.219	0.133	0.0106862	0.0801068	0.036	0.0120706	0.134795	0.305276
		MuDR	0.028	0.0562039	0.148	0.0145318	0.0941892	0.0930811	0.028	0.511286	0.043	0.201	0.0256416	0.264113	0.585171	0.022053	0.035	0.14	0.041	0.062	0.0229217	0.053	0.681188	0.122453	0.0109709	0.083	0.056	0.019	0.00315755	0.106	0.004	0.003	0.07	1.63081	1.337	0.061	0.07	0.104	0.0876324	2.99342	0.006	0.722	0.02	0.0177848	0.472057	0.712	0.00454109	0.465767	0.0924906
		P	0.007	0.00204702	0.001	0.00195406	0.00202421	0.000809209	0.002		0.007		0.00262152	0.00272548	0.000524489			0.003	0.002	0.004	0.00248966		0.00163577		0.00173517	0.033	0.003			0.006	0.001	0.004	0.005	0.00372277	0.001	0.002	0.001	0.004	0.00971184			0.028	0.115	0.000923376	0.000684623	0.001
		PIF-Harbinger	0.007	0.00297909	0.017	0.00657803	0.00113478	0.00857264	0.003		0.006	0.005	0.00862766	0.00202082	0.00515292	0.00443687	0.002	0.012		0.005	0.00612509	0.004	0.0391055	0.00161186	0.00568544	0.001		0.005	0.00230549	0.003	0.004	0.011	0.005	0.00201552	0.015	0.012	0.002		0.00446661	0.0727962	0.001	0.188	0.002	0.000446467	0.0496924	0.022	0.00134855	0.0139223	0.00388651
		Tc1-Mariner	0.027	0.0227222	0.079	0.0352896	0.0342692	0.0344397	0.028	0.0377672	0.031	0.036	0.0827804	0.0334032	0.0383424	0.0582046	0.091	0.024	0.011	0.037	0.125648	0.043	0.155282	0.0704101	0.0863922	0.088	0.066	0.061	0.0453636	0.033	0.016	0.031	0.045	0.069819	0.105	0.178	0.049	0.072	0.123122	0.0739378	0.076	0.371	0.297	0.00576929	0.299136	0.03	0.0282741	0.274593	0.506511
		hAT	0.012	0.00468238	0.031	0.00416461	0.00240101	0.0122376	0.007	0.0113032	0.009	0.003		0.0127292	0.000427546	0.0016894	0.001	0.008	0.017	0.031	0.00210415	0.005	0.00420425	0.00379903	0.00708834	0.009	0.007	0.029	0.00388277	0.038		0.006	0.049	0.0195185	0.001	0.125	0.011	0.163		0.0177607	0.004	0.115	0.002	0.00179167	0.0453131	0.008	0.000720504	0.073228	0.0186283
		MITE*		0.169396	0.262	0.227841	0.42897	0.222621	0.271	0.342202	0.073	0.367	0.0904762	0.553222	0.308365	0.411965	0.002	0.522	0.275	0.265	0.191995	0.075	0.0308841	1.05593	0.0251814	0.191	0.241	0.408	0.120058	0.557	0.084	0.376	0.377	0.896575	0.279	0.649	0.652	0.315	0.0371089	0.175125	0.115	0.993	0.176	0.45285	1.80945		0.194997	1.479	1.49526
		PotentialChimeric											0.0739191									0.226	0.132155		0.0371184		0.29				0.288	0.117			0.031	0.08	0.19	0.162		0.787373			0.276	0.0755776	0.0151141	0.189		0.025617	0.0611726
		Unknown		0.077809	0.054	0.0818232	0.0408193	0.0708734	0.15	0.239794	0.148	0.098		0.112631	0.041902	0.140427	0.021	0.223	0.139	0.116	0.105662	0.058	0.0901433	0.218831	0.0328512	0.072	0.111	0.147	0.0487122	0.186	0.053	0.142	0.41	0.129075	0.065	0.347	0.661	0.086	0.315471	0.162208		1.245	0.125	0.197107	1.71055		0.0427679	1.31781	0.472815
	Crypton	PotentialChimeric
	Helitron	Helitron	0.02	0.165434	0.057	0.18942	0.0727685	0.0824647	0.078	0.105927	0.063	0.081	0.0417549	0.0136441	0.111381	0.147364	0.027	0.262	0.164	0.056	0.234095	0.233	0.0424961	0.00109232	0.0560206	0.285	0.169	0.098	0.18617	0.132	0.091	0.002	0.307	0.0866617	0.126	0.203	0.273	0.118	0.23578	0.0906309	0.009	0.231	0.477	0.017937	0.205604	0.081	0.0183092	0.518771	0.224052
		PotentialChimeric		0.0106648		0.00101667	0.00268361	0.0638281		0.0951389			0.00295375	0.0191739	0.0026821	0.0032096			0.159		0.0301258		0.00794073	0.0122436	0.0118754				0.00105799					0.0088008					0.0101844	0.00157795					0.00279474			0.0135962	0.000599041
	Maverick	Putative-Maverick		0.135093								0.093																	0.0280225				0.059	0.125743										0.0619154					0.314886
		Maverick/PotentialChimeric
TOTAL TE (% genome size)			0.52	1.64871	1.527	2.50957	2.15265	2.78732	3.067	3.01128	2.997	3.055	3.20651	3.48793	4.09398	4.1359	4.947	4.956	4.914	5.899	6.11206	5.881	6.5685	6.93734	7.08031	7.213	7.665	9.582	8.04642	10.277	10.688	11.574	11.324	11.9957	13.18	13.229	13.816	14.88	13.9413	15.1393	15.738	17.362	17.747	18.1969	18.2833	20.235	21.6873	21.2835	22.4636
Low_complexity			0.106	0.0858913	0.117	0.105272	0.245297	0.110168	0.073	0.0617361	0.086	0.168	0.138162	0.116945	0.0668115	0.0685203	0.116	0.125	0.192	0.09	0.0627692	0.151	0.0728444	0.0802232	0.0638658	0.091	0.078	0.153	0.0367923	0.049	0.104	0.038	0.096	0.0856248	0.096	0.148	0.04	0.038	0.189295	0.03963	0.081	0.154	0.064	0.0403647	0.114604	0.066	0.0495211	0.119304	0.0601279
Simple_repeat			0.468	0.431896	0.629	0.641595	0.954064	0.507708	0.362	0.480429	0.668	0.643	0.704122	0.660399	0.392388	0.466485	0.528	0.535	0.737	0.543	0.460644	0.646	0.336624	0.44568	0.58476	0.576	0.372	0.586	2.37066	0.33	0.447	0.313	0.534	0.523687	0.462	0.574	0.26	0.24	1.21358	0.317757	0.348	0.541	0.376	0.35641	0.530467	0.344	0.258078	0.578272	0.490316
TOTAL REPEATS			1.094	2.1665	2.273	3.25644	3.35201	3.40519	3.502	3.55344	3.751	3.866	4.0488	4.26527	4.55318	4.67091	5.591	5.616	5.843	6.532	6.63547	6.678	6.97797	7.46325	7.72894	7.88	8.115	10.321	10.4539	10.656	11.239	11.925	11.954	12.605	13.738	13.951	14.116	15.158	15.3442	15.4967	16.167	18.057	18.187	18.5936	18.9531	20.645	21.9949	22.0549	23.014
* All members of this category are non-autonomous elements
[truncated: 5 more columns]
