# Supplementary material for: Genomic Analysis Enlightens Agaricales Lifestyle Evolution and Increasing Peroxidase Diversity
Source: Mol Biol Evol. 2020 Nov 19;38(4):1428–46. doi: 10.1093/molbev/msaa301 (PMC8480192; doi:10.1093/molbev/msaa301)
Supplement: msaa301_Supplementary_Data [file msaa301_Supplementary_Data.zip › Dataset S3.xls]

## Sheet: Dataset S3
		GH1	GH2	GH3	GH5												GH6	GH7	GH9	GH10	GH11	GH12	GH13								GH15	GH16	GH17	GH18	GH20	GH23	GH24	GH25	GH26	GH27	GH28	GH29	GH30				GH31	GH32	GH33
	(sub)family	GH1	GH2	GH3	GH5_nosub	GH5_5	GH5_7	GH5_9	GH5_11	GH5_12	GH5_15	GH5_22	GH5_30	GH5_31	GH5_50	GH5_51	GH6	GH7	GH9	GH10	GH11	GH12	GH13_nosub	GH13_1	GH13_5	GH13_8	GH13_22	GH13_25	GH13_32	GH13_40	GH15	GH16	GH17	GH18	GH20	GH23	GH24	GH25	GH26	GH27	GH28	GH29	GH30_nosub	GH30_3	GH30_5	GH30_7	GH31	GH32	GH33
	Plant (PCWDE) or fungal (FCWDE) cell wall degrading enzymes	PCWDE	PCWDE	PCWDE		PCWDE	PCWDE	FCWDE			FCWDE	PCWDE		FCWDE			PCWDE	PCWDE	PCWDE, FCWDE	PCWDE	PCWDE	PCWDE										FCWDE	FCWDE	FCWDE	FCWDE				PCWDE	PCWDE, FCWDE	PCWDE	PCWDE		FCWDE	FCWDE	PCWDE
	Substrate	Cellulose	Hemicellulose	Cellulose, Hemicellulose		Cellulose	Hemicellulose					Cellulose, Hemicellulose					Cellulose	Cellulose	Cellulose	Hemicellulose	Hemicellulose	Cellulose, Hemicellulose																	Hemicellulose	Hemicellulose	Pectin	Hemicellulose				Hemicellulose
	Species	GH1	GH2	GH3	GH5_nosub	GH5_5	GH5_7	GH5_9	GH5_11	GH5_12	GH5_15	GH5_22	GH5_30	GH5_31	GH5_50	GH5_51	GH6	GH7	GH9	GH10	GH11	GH12	GH13_nosub	GH13_1	GH13_5	GH13_8	GH13_22	GH13_25	GH13_32	GH13_40	GH15	GH16	GH17	GH18	GH20	GH23	GH24	GH25	GH26	GH27	GH28	GH29	GH30_nosub	GH30_3	GH30_5	GH30_7	GH31	GH32	GH33
AGARICALES	Hypholoma sublateritium FD-334 SS-4 (Hypsu)	3	3	9	1	6	2	11	0	2	1	2	1	0	1	0	1	4	1	7	2	1	0	1	1	1	1	1	1	0	5	28	5	13	2	1	2	0	0	6	7	0	0	3	2	0	4	0	0
	Pholiota conissans CIRM-BRFM 674 v1.0 (Phoco)	3	2	10	0	5	2	11	0	2	1	2	1	0	2	0	2	4	1	6	3	2	0	1	1	1	1	1	1	1	3	28	5	16	2	1	1	3	0	3	5	0	0	1	0	0	3	0	0
	Pholiota alnicola AH 47727 v1.0 (Phoal)	3	3	10	0	5	3	13	0	6	1	2	2	0	4	0	1	5	1	5	1	3	0	2	1	1	1	1	1	2	3	26	7	16	1	1	2	2	0	4	5	0	0	1	1	0	5	0	0
	Hebeloma cylindrosporum h7 v2 (Hebcy2)	3	1	5	0	1	0	7	0	2	2	2	2	0	2	0	0	1	1	1	0	3	0	1	1	1	1	1	1	3	5	26	4	12	2	1	3	1	0	1	3	0	0	3	0	0	3	0	1
	Galerina marginata (Galma)	5	3	11	0	7	7	8	0	2	1	11	3	0	1	0	3	8	1	9	8	4	0	2	1	1	1	1	1	2	3	24	6	19	2	1	2	0	0	8	20	1	0	1	1	0	4	1	0
	Gymnopilus junonius AH 44721 v1.0 (Gymju)	3	2	10	0	8	3	8	0	4	2	5	2	0	3	0	3	5	1	5	2	2	0	1	1	1	1	1	1	1	2	26	6	13	3	1	1	0	0	4	5	0	1	4	1	0	6	1	0
	Agrocybe pediades AH 40210 v1.0 (Agrpe)	3	2	9	0	5	2	7	0	3	1	2	1	0	2	0	4	7	1	8	3	2	0	1	1	1	2	1	1	1	3	35	7	15	2	1	3	7	0	4	7	0	0	1	1	0	6	0	0
	Panaeolus papilionaceus CIRM-BRFM 715 v1.0 (Panpa)	4	2	11	0	9	3	11	1	2	1	2	1	0	2	0	4	4	1	24	13	3	1	1	1	2	1	1	2	1	3	30	7	19	2	1	4	9	0	10	8	0	0	2	0	2	5	0	0
	Crepidotus variabilis CBS 506.95 v1.0 (Creva)	2	2	9	1	2	3	8	1	2	1	2	3	0	1	1	6	4	1	6	3	1	0	2	1	1	1	1	2	0	2	32	8	17	1	1	1	1	0	5	9	0	0	2	0	2	7	2	0
	Cortinarius glaucopus AT 2004 276 v2.0 (Corgl)	2	1	6	0	1	1	6	0	3	2	2	1	0	2	0	0	0	1	2	0	1	0	0	1	1	1	1	1	1	4	25	4	12	1	2	0	4	0	2	3	0	0	3	0	0	7	0	0
	Laccaria amethystina LaAM-08-1 v2.0 (Lacam)	0	2	2	2	1	0	12	0	20	2	0	3	0	2	0	0	0	1	0	0	2	0	2	1	1	1	1	0	2	2	30	4	10	1	1	3	1	0	1	3	0	1	2	0	0	5	0	0
	Laccaria bicolor v2 (Lacbi)	0	2	2	0	1	0	11	0	4	3	0	2	0	2	0	0	0	1	0	0	3	0	3	1	1	1	1	0	3	2	31	4	11	2	1	3	0	0	1	7	0	2	7	0	0	5	0	0
	Coprinopsis cinerea (Copci)	2	2	7	0	1	3	12	1	2	2	2	2	0	2	0	5	6	1	6	6	1	2	1	1	1	1	1	0	2	4	30	4	9	2	1	6	0	0	0	3	0	0	2	0	1	3	0	0
	Macrolepiota fuliginosa (Macfu)	3	4	10	1	4	3	8	0	2	1	2	1	0	2	0	2	9	1	10	5	3	0	2	1	1	1	1	1	1	3	28	6	16	4	1	4	5	0	5	6	1	1	2	0	0	9	0	2
	Leucoagaricus gongylophorus (Leugo)	2	2	6	0	1	1	3	0	2	0	1	1	0	2	0	1	3	1	2	1	2	0	2	0	1	1	1	0	0	2	11	4	9	2	0	0	0	0	3	3	1	0	0	0	0	6	0	0
	Agaricus bisporus var bisporus H97 v2 (Agabi)	1	2	8	0	3	1	7	0	2	1	2	1	0	2	0	1	1	1	2	2	2	0	1	1	1	1	1	1	1	2	24	6	13	4	1	1	4	0	4	6	1	1	2	0	0	6	0	0
	Cyathus striatus AH 40144 v2.0 (Cyastr)	3	3	12	0	5	4	14	0	3	1	2	5	0	1	0	4	4	1	10	0	4	0	2	1	1	1	1	2	1	4	55	11	17	5	0	1	4	0	5	11	2	1	2	0	0	15	0	0
	Lepista nuda CBS 247.69 v1.0 (Lepnu)	4	4	13	1	2	3	6	0	2	1	2	3	1	2	1	2	3	1	8	2	6	0	2	1	1	1	1	2	3	3	22	5	29	3	1	3	2	0	6	11	1	2	2	0	0	6	1	0
	Tricholoma matsutake v3 (Trima)	2	4	6	1	1	1	5	0	2	2	2	1	0	2	0	0	3	1	0	0	1	0	1	1	1	1	1	1	1	2	24	4	13	2	0	0	0	0	2	2	0	0	2	0	0	5	0	0
	Clitocybe gibba IJFM A808 v1.0 (Cligi)	3	3	11	1	4	3	8	0	2	1	2	1	1	2	0	1	7	1	6	0	4	0	3	1	1	1	1	8	1	4	32	6	19	2	1	0	1	0	5	11	0	0	4	0	0	8	0	0
	Volvariella volvacea V23 (Volvo)	3	2	11	0	1	2	6	0	2	1	2	4	0	2	0	5	11	1	19	0	2	0	3	0	1	1	1	3	1	3	24	5	14	1	1	1	3	0	2	3	0	1	2	0	0	6	0	0
	Gymnopus luxurians FD-317 M1 (Gymlu)	3	4	16	0	4	5	8	0	2	3	2	1	3	1	0	1	7	1	5	4	3	2	3	2	1	5	1	3	0	4	35	6	29	6	1	0	4	0	6	19	1	3	4	0	2	13	0	0
	Rhodocollybia butyracea AH 40177 v1.0 (Rhobu)	3	4	17	1	4	3	6	0	2	3	2	1	0	1	0	2	9	1	3	4	3	0	1	2	1	2	1	1	0	5	29	8	24	3	1	0	0	0	11	14	1	2	2	0	0	9	1	0
	Gymnopus androsaceus JB14 v1 (Gyman)	13	4	20	0	6	4	12	1	6	2	1	1	1	1	0	1	12	1	7	6	8	0	7	3	1	6	2	4	0	6	57	6	23	3	1	0	0	2	8	21	2	2	6	0	0	13	2	0
	Omphalotus olearius (Ompol1)	3	4	10	0	4	2	6	0	2	1	2	1	2	2	0	1	4	1	4	0	1	0	2	2	1	2	1	1	1	3	26	5	15	3	1	0	0	0	4	8	1	1	2	0	0	4	0	0
	Marasmius fiardii PR-910 v1 (Marfi)	3	5	12	0	2	2	9	1	2	1	2	1	0	1	0	3	3	1	4	1	5	0	0	1	1	1	1	4	1	2	36	3	20	2	2	0	2	0	4	9	1	1	2	0	0	7	1	0
	Oudemansiella mucida CBS 558.79 v1.0 (Oudmu)	5	3	8	0	4	2	11	0	2	1	2	1	0	1	0	3	5	1	10	0	4	0	4	2	1	1	3	2	1	3	37	6	18	2	1	0	0	0	6	11	2	1	1	0	0	8	0	0
	Hymenopellis radicata IJFM A160 v1.0 (Hymra)	3	3	13	2	4	2	18	0	4	2	2	1	0	3	0	3	9	1	11	1	3	1	4	3	1	1	1	2	6	5	47	8	27	8	1	0	0	0	7	12	4	1	1	0	0	10	0	0
	Armillaria mellea (Armme)	10	2	15	0	1	3	7	0	2	2	2	1	0	2	0	2	4	1	6	2	4	0	5	3	1	1	1	2	1	5	38	7	15	2	1	0	1	0	6	25	3	3	3	0	0	5	0	0
	Schizophyllum commune H4-8 v3 (Schco)	3	4	12	0	2	1	7	0	2	1	1	0	0	2	0	1	2	1	5	1	1	0	5	1	1	2	1	2	1	3	35	3	16	3	2	0	1	1	1	3	2	2	3	0	0	4	1	0
	Fistulina hepatica (Fishe)	1	1	14	1	1	1	7	0	2	0	1	0	0	2	0	0	4	0	2	0	2	1	3	1	1	2	1	9	1	3	32	4	14	3	1	0	0	0	4	6	1	3	1	0	0	6	0	0
	Pleurotus eryngii ATCC 90797 v1.0 (Pleer)	3	4	13	0	4	4	5	0	2	1	2	1	0	1	0	3	17	1	4	2	2	0	2	1	1	1	1	3	1	3	23	3	14	2	1	3	2	0	8	8	0	1	2	0	0	5	1	0
	Pleurotus ostreatus PC15 version 2 (Pleos)	3	3	13	0	4	4	6	0	2	1	2	1	0	1	0	3	16	1	3	2	2	0	2	1	1	1	1	3	1	3	30	3	12	2	1	3	2	0	7	6	0	2	2	0	0	8	1	0
BOLETALES	Hydnomerulius pinastri v2 (Hydpi)	3	3	13	3	5	3	3	0	2	1	2	1	1	2	0	1	4	1	3	0	3	0	4	1	1	1	1	1	1	2	22	2	14	4	1	0	8	0	6	9	1	0	1	0	0	6	0	0
	Suillus brevipes Sb2 v2.0 (Suibr)	10	3	10	1	2	2	6	0	3	3	1	4	0	1	0	0	0	1	0	0	2	1	3	1	1	1	1	0	1	2	22	2	14	3	1	0	2	0	3	3	1	0	1	0	0	4	0	0
	Coniophora puteana RWD-64-598 SS2 (Conpu)	3	5	13	0	5	3	4	0	2	2	2	1	1	1	0	2	2	1	3	0	4	0	1	1	1	0	1	1	1	2	24	4	28	4	1	0	2	0	4	13	4	1	6	0	0	12	2	0
	Serpula lacrymans var. lacrymans S7.9 v2 (Serla)	3	3	10	1	3	4	5	0	2	1	2	1	1	1	0	1	0	1	1	0	2	0	1	1	1	1	1	1	1	2	20	2	11	2	1	0	1	0	3	7	1	0	2	0	0	5	0	0
AMYLOCORTICIALES	Plicaturopsis crispa (Plicr)	3	4	10	0	2	2	5	0	2	2	1	1	0	2	0	2	1	1	2	0	2	0	3	1	1	1	1	6	1	5	26	2	11	3	1	0	0	0	2	10	1	1	4	2	0	4	0	0
ATHELIALES	Fibulorhizoctonia sp. CBS 109695 (Fibsp)	2	12	21	7	10	5	14	1	2	1	2	9	5	1	0	1	21	3	5	5	4	0	4	2	2	0	2	6	7	5	69	5	39	3	1	0	4	0	8	24	3	0	9	0	0	17	5	0
POLYPORALES	Postia placenta MAD 698-R v1.0 (Pospl)	4	6	9	0	5	3	12	0	5	2	3	0	2	2	0	0	0	0	3	0	4	0	5	1	3	1	1	0	0	3	41	4	19	6	2	0	0	0	3	12	0	0	6	0	0	7	0	0
	Wolfiporia cocos MD-104 SS10 (Wolco)	1	3	8	0	2	2	5	0	2	1	2	0	2	2	0	0	0	0	4	0	2	1	5	1	1	2	1	0	0	2	19	2	11	2	1	0	0	0	3	9	0	0	2	0	0	5	0	0
	Fomitopsis pinicola FP-58527 SS1 v3 (Fompi)	2	4	11	0	3	2	5	0	2	1	2	0	2	2	0	0	0	0	3	0	2	0	4	1	1	1	1	0	0	2	27	3	21	4	1	0	0	0	4	12	0	3	4	0	0	5	4	0
	Ceriporiopsis (Gelatoporia) subvermispora B (Cersu)	3	4	6	1	2	2	6	0	2	1	2	0	1	1	0	1	3	0	6	1	2	0	2	0	1	1	1	2	0	3	24	3	14	3	1	0	1	0	4	6	0	0	1	0	0	5	0	0
	Dichomitus squalens v1 (Dicsq)	4	4	8	0	3	2	6	0	2	1	2	0	1	2	0	1	4	0	5	0	3	0	2	1	1	3	1	2	0	2	35	2	21	4	1	0	2	0	6	7	0	0	2	0	0	6	2	0
	Ganoderma sp. 10597 SS1 (Gansp)	3	3	13	0	3	2	6	0	2	2	2	0	0	1	0	1	3	1	10	0	3	0	2	1	1	1	1	2	0	3	36	3	38	5	1	0	2	0	3	10	0	0	3	0	0	7	1	0
	Trametes versicolor FP-101664 SS1 (Trave)	2	5	13	0	3	2	9	0	2	1	2	0	1	2	0	1	4	1	6	0	5	0	2	1	1	1	1	1	0	4	31	3	20	6	1	0	1	0	4	11	0	1	3	0	0	5	3	0
	Bjerkandera adusta (Bjead)	2	3	9	0	4	2	5	0	2	1	2	0	1	2	0	1	5	1	4	0	2	0	2	1	1	1	1	3	1	2	21	3	16	4	1	0	1	0	3	6	0	0	1	0	0	4	0	0
	Phanerochaete chrysosporium RP-78 v2.2 (Phach)	2	2	10	0	2	3	6	0	2	1	2	0	1	2	0	1	7	1	6	1	2	0	2	1	1	1	1	1	2	2	22	2	11	4	1	0	1	0	3	5	0	1	1	0	0	6	0	0
	Phlebia brevispora HHB-7030 SS6 (Phlbr)	2	2	8	1	4	2	6	0	2	2	2	0	2	2	0	1	4	1	8	0	2	0	2	1	1	1	1	1	1	4	30	2	22	6	1	0	1	0	2	5	1	0	2	0	0	5	0	0
RUSSULALES	Heterobasidion annosum TC 32-1 v2 (Hetan)	2	3	12	1	3	2	4	0	2	0	2	1	0	1	0	1	1	1	2	0	4	0	2	1	1	1	1	1	1	5	23	2	10	4	1	0	0	0	4	8	2	1	1	0	0	10	1	0
	Stereum hirsutum FP-91666 SS1 (Stehi)	3	3	17	1	4	1	4	0	2	2	2	1	1	2	0	1	3	1	6	1	5	0	3	2	1	2	1	4	1	3	26	4	21	4	1	0	0	0	5	17	4	2	2	0	1	8	1	0
	Peniophora sp. v1.0 (Pensp or Ricme1)	1	2	10	1	5	2	6	0	2	1	2	1	1	1	0	1	3	1	6	1	4	2	0	1	1	1	1	3	0	3	37	3	20	5	1	0	1	0	5	13	2	2	3	0	1	6	1	0
[truncated: 161 more columns]

## Sheet: Summary
	GH, CE, PL y GT
	Classical CAZymes	Oxidoreductases	CBMs
Hypholoma sublateritium FD-334 SS-4 (Hypsu)	337	95	68
Pholiota conissans CIRM-BRFM 674 v1.0 (Phoco)	327	96	91
Pholiota alnicola AH 47727 v1.0 (Phoal)	352	95	115
Hebeloma cylindrosporum h7 v2 (Hebcy2)	252	39	35
Galerina marginata (Galma)	433	126	127
Gymnopilus junonius AH 44721 v1.0 (Gymju)	334	77	84
Agrocybe pediades AH 40210 v1.0 (Agrpe)	381	87	103
Panaeolus papilionaceus CIRM-BRFM 715 v1.0 (Panpa)	439	97	146
Crepidotus variabilis CBS 506.95 v1.0 (Creva)	362	77	74
Cortinarius glaucopus AT 2004 276 v2.0 (Corgl)	249	63	41
Laccaria amethystina LaAM-08-1 v2.0 (Lacam)	281	40	33
Laccaria bicolor v2 (Lacbi)	294	54	31
Coprinopsis cinerea (Copci)	336	129	94
Macrolepiota fuliginosa (Macfu)	361	126	108
Leucoagaricus gongylophorus (Leugo)	192	30	23
Agaricus bisporus var bisporus H97 v2 (Agabi)	276	86	44
Cyathus striatus AH 40144 v2.0 (Cyastr)	459	122	134
Lepista nuda CBS 247.69 v1.0 (Lepnu)	428	108	130
Tricholoma matsutake v3 (Trima)	244	49	36
Clitocybe gibba IJFM A808 v1.0 (Cligi)	394	86	120
Volvariella volvacea V23 (Volvo)	347	87	95
Gymnopus luxurians FD-317 M1 (Gymlu)	508	110	100
Rhodocollybia butyracea AH 40177 v1.0 (Rhobu)	435	71	70
Gymnopus androsaceus JB14 v1 (Gyman)	588	107	109
Omphalotus olearius (Ompol1)	309	54	40
Marasmius fiardii PR-910 v1 (Marfi)	432	97	80
Oudemansiella mucida CBS 558.79 v1.0 (Oudmu)	446	96	49
Hymenopellis radicata IJFM A160 v1.0 (Hymra)	566	119	74
Armillaria mellea (Armme)	455	95	48
Schizophyllum commune H4-8 v3 (Schco)	382	61	45
Fistulina hepatica (Fishe)	312	36	27
Pleurotus eryngii ATCC 90797 v1.0 (Pleer)	370	94	95
Pleurotus ostreatus PC15 version 2 (Pleos)	358	118	82
Hydnomerulius pinastri v2 (Hydpi)	299	53	64
Suillus brevipes Sb2 v2.0 (Suibr)	253	42	26
Coniophora puteana RWD-64-598 SS2 (Conpu)	332	38	31
Serpula lacrymans var. lacrymans S7.9 v2 (Serla)	259	32	43
Plicaturopsis crispa (Plicr)	293	41	40
Fibulorhizoctonia sp. CBS 109695 (Fibsp)	712	96	91
Postia placenta MAD 698-R v1.0 (Pospl)	389	32	49
Wolfiporia cocos MD-104 SS10 (Wolco)	234	23	18
Fomitopsis pinicola FP-58527 SS1 v3 (Fompi)	306	33	45
Ceriporiopsis (Gelatoporia) subvermispora B (Cersu)	263	54	38
Dichomitus squalens v1 (Dicsq)	331	77	46
Ganoderma sp. 10597 SS1 (Gansp)	385	81	57
Trametes versicolor FP-101664 SS1 (Trave)	342	82	49
Bjerkandera adusta (Bjead)	297	99	62
Phanerochaete chrysosporium RP-78 v2.2 (Phach)	282	64	72
Phlebia brevispora HHB-7030 SS6 (Phlbr)	339	64	100
Heterobasidion annosum TC 32-1 v2 (Hetan)	278	66	36
Stereum hirsutum FP-91666 SS1 (Stehi)	405	96	46
Peniophora sp. v1.0 (Pensp or Ricme1)	407	77	72
	18645	3977	3536
