# Supplementary material for: Genomic Analysis Enlightens Agaricales Lifestyle Evolution and Increasing Peroxidase Diversity
Source: Mol Biol Evol. 2020 Nov 19;38(4):1428–46. doi: 10.1093/molbev/msaa301 (PMC8480192; doi:10.1093/molbev/msaa301)
Supplement: msaa301_Supplementary_Data [file msaa301_Supplementary_Data.zip › Dataset S4.xls]

## Sheet: Dataset S4
labels	node in Fig. S3	lifestyle	GH1	GH2	GH3	GH5_5	GH5_7	GH5_22	GH6	GH7	GH9	GH10	GH11	GH12	GH26	GH27	GH28	GH29	GH30_7	GH35	GH39	GH42	GH43	GH44	GH45	GH51	GH53	GH54	GH62	GH67	GH74	GH78	GH88	GH93	GH95	GH105	GH115	GH127	GH131	GH134	PL1	PL3	PL4	PL9	PL26	CE1	CE3	CE5	CE8
Phoco	1	Forest litter	3	2	10	5	2	2	2	4	1	6	3	2	0	3	5	0	0	4	0	0	5	2	2	3	1	3	3	0	1	1	1	0	2	1	2	0	2	0	1	0	2	0	0	2	0	0	4
Hypsu	2	Decayed wood	3	3	9	6	2	2	1	4	1	7	2	1	0	6	7	0	0	4	0	0	3	1	1	2	1	0	0	0	1	1	1	0	1	0	1	0	2	0	3	0	1	0	0	3	0	2	4
Phoal	3	Decayed wood	3	3	10	5	3	2	1	5	1	5	1	3	0	4	5	0	0	4	0	0	4	1	3	3	1	0	0	0	1	3	1	0	1	3	1	0	3	0	0	0	1	0	3	2	0	2	4
Hebcy	4	Mycorrhizae	3	1	5	1	0	2	0	1	1	1	0	3	0	1	3	0	0	1	0	0	2	0	1	0	1	0	0	0	0	0	1	0	0	0	0	0	1	0	0	0	0	0	0	0	0	3	2
Gymju	5	Decayed wood	3	2	10	8	3	5	3	5	1	5	2	2	0	4	5	0	0	5	0	0	1	2	3	2	1	0	0	0	1	1	1	0	1	0	2	0	4	0	0	0	0	0	0	1	0	2	3
Galma	6	Decayed wood	5	3	11	7	7	11	3	8	1	9	8	4	0	8	20	1	0	10	0	0	6	2	2	5	3	8	1	0	2	2	1	0	2	1	1	0	4	1	2	0	0	0	0	2	0	6	3
Agrpe	7	Grass litter	3	2	9	5	2	2	4	7	1	8	3	2	0	4	7	0	0	4	0	0	3	2	2	3	1	4	2	0	1	2	1	2	1	1	1	0	2	0	1	0	2	0	1	2	0	4	3
Creva	8	Unknown decay	2	2	9	2	3	2	6	4	1	6	3	1	0	5	9	0	2	6	0	0	5	1	2	1	1	0	2	0	1	2	2	0	1	1	1	0	3	0	2	1	1	0	0	7	0	4	1
Panpa	9	Grass litter	4	2	11	9	3	2	4	4	1	24	13	3	0	10	8	0	2	3	0	0	12	4	2	3	1	1	2	0	1	1	1	3	2	1	1	0	2	0	4	2	2	0	0	5	0	15	5
Corgl	10	Mycorrhizae	2	1	6	1	1	2	0	0	1	2	0	1	0	2	3	0	0	1	0	0	0	0	2	1	0	0	0	0	0	0	0	1	1	0	0	0	1	0	0	0	0	0	0	0	0	0	3
Lacbi	11	Mycorrhizae	0	2	2	1	0	0	0	0	1	0	0	3	0	1	7	0	0	1	0	0	0	0	0	0	0	0	0	0	0	0	2	0	1	0	0	0	1	0	0	0	0	0	0	0	0	1	4
Lacam	12	Mycorrhizae	0	2	2	1	0	0	0	0	1	0	0	2	0	1	3	0	0	1	0	0	0	0	0	0	0	0	0	0	0	0	1	0	1	0	0	0	1	0	0	0	0	0	0	0	0	1	2
Copci	13	Forest litter	2	2	7	1	3	2	5	6	1	6	6	1	0	0	3	0	1	0	0	0	4	1	1	1	1	0	3	0	1	0	1	0	0	0	1	0	2	0	1	2	2	0	0	4	3	6	0
Leugo	14	Insect symbiont	2	2	6	1	1	1	1	3	1	2	1	2	0	3	3	1	0	3	0	0	5	1	1	1	1	0	0	0	1	2	1	0	2	2	1	0	0	0	3	1	2	0	1	1	0	1	2
Macfu	15	Forest litter	3	4	10	4	3	2	2	9	1	10	5	3	0	5	6	1	0	5	0	0	9	1	2	3	1	0	0	0	1	4	1	0	1	4	2	0	2	0	3	2	2	0	1	2	0	2	2
Agabi	16	Forest litter	1	2	8	3	1	2	1	1	1	2	2	2	0	4	6	1	0	1	0	0	4	1	2	1	1	0	0	0	1	4	1	0	1	2	2	0	0	0	2	1	1	0	1	1	0	6	2
Cyast	17	Decayed wood	3	3	12	5	4	2	4	4	1	10	0	4	0	5	11	2	0	4	0	0	8	1	3	6	1	0	0	0	1	1	1	0	2	3	1	0	2	1	3	3	2	0	3	2	0	4	8
Trima	18	Mycorrhizae	2	4	6	1	1	2	0	3	1	0	0	1	0	2	2	0	0	1	0	0	0	0	1	1	0	0	0	0	0	2	1	0	2	0	0	0	1	0	0	0	0	0	0	1	0	0	1
Lepnu	19	Forest litter	4	4	13	2	3	2	2	3	1	8	2	6	0	6	11	1	0	6	1	0	16	1	2	6	1	0	0	0	1	7	1	2	2	3	1	0	2	1	10	4	4	0	1	2	0	6	4
Cligi	20	Forest litter	3	3	11	4	3	2	1	7	1	6	0	4	0	5	11	0	0	11	0	0	7	1	5	6	1	0	0	0	1	5	1	0	0	2	2	0	3	2	2	3	1	0	1	3	0	5	4
Volvo	21	Grass litter	3	2	11	1	2	2	5	11	1	19	0	2	0	2	3	0	0	4	0	0	14	1	1	3	1	0	0	0	1	0	1	0	2	2	3	0	2	1	11	4	2	0	1	4	3	1	3
Rhobu	22	Forest litter	3	4	17	4	3	2	2	9	1	3	4	3	0	11	14	1	0	3	1	1	7	1	6	7	2	0	1	1	1	6	1	2	1	0	1	0	1	0	2	0	0	0	0	0	0	5	7
Gymlu	23	Decayed wood	3	4	16	4	5	2	1	7	1	5	4	3	0	6	19	1	2	5	2	0	11	1	2	5	1	1	1	0	1	3	1	2	2	2	1	0	2	0	4	1	2	0	0	5	0	3	6
Gyman	24	Forest litter	13	4	20	6	4	1	1	12	1	7	6	8	2	8	21	2	0	6	1	0	7	1	4	4	2	4	0	1	1	6	1	2	1	1	1	0	2	0	1	0	1	0	0	2	0	6	6
Ompol	25	Decayed wood	3	4	10	4	2	2	1	4	1	4	0	1	0	4	8	1	0	4	0	0	4	0	3	2	1	0	0	0	1	2	1	0	1	2	1	0	3	0	1	1	2	0	0	3	0	1	3
Marfi	26	Forest litter	3	5	12	2	2	2	3	3	1	4	1	5	0	4	9	1	0	6	1	0	21	1	2	3	1	0	1	0	1	2	2	2	3	4	2	0	3	0	7	1	5	0	1	1	0	7	7
Hymra	27	Decayed wood	3	3	13	4	2	2	3	9	1	11	1	3	0	7	12	4	0	7	1	0	17	1	7	6	4	0	0	1	3	2	3	1	1	3	5	0	5	0	13	10	5	6	1	4	5	1	5
Oudmu	28	White rot	5	3	8	4	2	2	3	5	1	10	0	4	0	6	11	2	0	6	1	0	14	0	4	4	1	0	0	0	1	2	3	2	2	2	2	0	3	0	10	9	3	1	1	3	0	0	6
Armme	29	Root pathogen	10	2	15	1	3	2	2	4	1	6	2	4	0	6	25	3	0	8	1	1	8	0	3	3	2	0	0	0	2	3	2	1	1	2	2	0	1	0	6	9	2	0	1	1	0	0	10
Fishe	30	Brown rot	1	1	14	1	1	1	0	4	0	2	0	2	0	4	6	1	0	3	0	0	2	0	2	1	1	0	0	0	1	5	1	0	1	3	4	0	1	0	1	0	1	0	0	0	0	0	2
Schco	31	Unknown decay	3	4	12	2	1	1	1	2	1	5	1	1	1	1	3	2	0	4	0	0	20	0	1	2	1	0	1	0	1	3	1	2	2	2	3	0	2	0	5	4	3	3	1	10	0	2	2
Pleos	32	White rot	3	3	13	4	4	2	3	16	1	3	2	2	0	7	6	0	0	4	0	0	8	1	3	3	1	0	1	0	3	2	1	0	1	2	1	0	2	0	10	3	2	0	1	2	0	0	2
Pleer	33	Grass litter	3	4	13	4	4	2	3	17	1	4	2	2	0	8	8	0	0	4	0	0	7	1	3	1	1	0	1	0	3	4	2	0	1	2	1	2	2	0	19	3	2	0	1	2	0	0	2
Suibr	34	Mycorrhizae	10	3	10	2	2	1	0	0	1	0	0	2	0	3	3	1	0	1	0	0	1	0	1	1	0	0	0	0	0	0	0	0	1	0	0	0	1	0	0	0	0	0	0	0	0	0	2
Hydpi	35	Brown rot	3	3	13	5	3	2	1	4	1	3	0	3	0	6	9	1	0	2	0	0	3	0	1	1	1	0	0	0	1	2	1	0	1	0	1	0	3	0	0	0	0	0	0	2	0	0	2
Conpu	36	Brown rot	3	5	13	5	3	2	2	2	1	3	0	4	0	4	13	4	0	2	0	0	6	0	1	3	1	0	0	0	0	2	1	1	1	0	2	0	2	0	0	0	0	0	0	0	0	1	2
Serla	37	Brown rot	3	3	10	3	4	2	1	0	1	1	0	2	0	3	7	1	0	3	0	0	2	0	0	1	1	0	0	0	1	2	1	0	1	0	1	0	2	0	0	0	0	0	0	0	0	0	2
Fibsp	38	Insect symbiont	2	12	21	10	5	2	1	21	3	5	5	4	0	8	24	3	0	3	1	0	15	2	8	10	1	3	0	0	1	6	1	3	1	1	3	0	2	0	0	0	0	0	0	21	0	1	4
Plicr	39	White rot	3	4	10	2	2	1	2	1	1	2	0	2	0	2	10	1	0	2	0	0	3	0	1	2	0	0	0	0	1	3	1	0	2	2	1	0	3	0	2	0	2	0	0	4	0	0	3
Wolco	40	Brown rot	1	3	8	2	2	2	0	0	0	4	0	2	0	3	9	0	0	2	0	0	1	0	0	4	1	0	0	0	0	3	1	0	1	0	2	0	0	0	0	0	0	0	0	0	0	0	1
Pospl	41	Brown rot	4	6	9	5	3	3	0	0	0	3	0	4	0	3	12	0	0	2	0	0	1	0	2	3	2	0	0	0	0	4	2	0	1	0	1	0	0	0	0	0	0	0	0	0	0	0	4
Fompi	42	Brown rot	2	4	11	3	2	2	0	0	0	3	0	2	0	4	12	0	0	2	0	0	7	0	2	3	1	0	0	0	0	4	1	0	1	1	1	0	1	0	0	0	0	0	0	0	0	0	2
Cersu	43	White rot	3	4	6	2	2	2	1	3	0	6	1	2	0	4	6	0	0	1	0	0	2	0	2	2	6	0	0	0	1	1	1	0	1	0	2	1	1	0	0	0	0	0	0	2	0	0	2
Gansp	44	White rot	3	3	13	3	2	2	1	3	1	10	0	3	0	3	10	0	0	7	0	0	12	0	2	2	1	0	0	0	1	4	1	2	2	1	3	0	3	0	0	0	0	0	0	2	0	0	3
Dicsq	45	White rot	4	4	8	3	2	2	1	4	0	5	0	3	0	6	7	0	0	3	0	0	7	1	1	2	1	0	0	0	1	5	1	1	1	1	2	0	3	0	0	0	1	0	0	0	0	0	3
Trave	46	White rot	2	5	13	3	2	2	1	4	1	6	0	5	0	4	11	0	0	2	0	0	3	0	2	2	1	0	0	0	1	3	1	0	1	0	2	0	3	0	0	0	1	0	0	3	0	0	2
Phach	47	White rot	2	2	10	2	3	2	1	7	1	6	1	2	0	3	5	0	0	3	0	0	4	0	2	2	1	0	0	0	4	1	1	0	1	0	1	0	3	0	0	0	0	0	0	4	0	0	2
Bjead	48	White rot	2	3	9	4	2	2	1	5	1	4	0	2	0	3	6	0	0	4	0	0	6	0	1	2	1	0	0	0	2	2	1	0	1	1	2	0	3	0	1	2	1	0	0	1	0	0	2
Phlbr	49	White rot	2	2	8	4	2	2	1	4	1	8	0	2	0	2	5	1	0	4	0	0	2	2	3	1	1	0	0	0	1	1	1	0	3	0	2	1	4	0	0	0	1	0	0	1	0	1	3
Stehi	50	White rot	3	3	17	4	1	2	1	3	1	6	1	5	0	5	17	4	1	7	0	0	12	1	1	3	2	0	0	0	2	3	1	1	1	2	2	0	3	0	4	0	3	0	2	1	0	1	5
Hetan	51	White rot	2	3	12	3	2	2	1	1	1	2	0	4	0	4	8	2	0	4	0	0	4	0	2	1	1	0	0	0	1	2	1	0	1	2	1	0	2	0	2	0	1	0	1	1	0	0	3
Pensp	52	White rot	1	2	10	5	2	2	1	3	1	6	1	4	0	5	13	2	1	5	0	0	21	0	4	4	1	2	0	0	1	2	1	1	3	2	1	0	2	0	5	0	5	0	0	2	1	3	4
	53	White rot	3	3	11	3	2	2	1	3	1	4	1	2	1	4	9	1	1	3	1	1	6	1	2	2	1	1	1	1	1	2	1	1	1	2	1	1	2	1	2	1	1	1	1	2	1	1	3
Agaricomycetidae	54	White rot	3	3	11	3	2	2	1	3	1	4	1	2	1	4	9	1	1	3	1	1	6	1	2	2	1	1	1	1	1	2	1	1	1	2	1	1	2	1	2	1	1	1	1	2	1	1	3
Agaricales	55	White rot	3	3	11	3	2	2	2	4	1	5	1	2	1	4	8	1	1	3	1	1	6	1	2	2	1	1	1	1	1	2	1	1	1	2	1	1	2	1	3	1	1	1	1	2	1	1	3
	56	White rot	3	3	11	3	2	2	2	4	1	5	1	2	1	4	8	1	1	3	1	1	6	1	2	2	1	1	1	1	1	2	1	1	1	2	1	0	2	1	3	1	1	1	1	2	1	2	3
	57	White rot	3	3	10	3	2	2	2	4	1	5	1	2	0	4	7	1	1	3	1	0	6	1	2	2	1	1	1	0	1	2	1	1	1	2	1	0	2	1	3	1	1	0	1	2	1	2	3
	58	White rot	3	3	10	3	2	2	2	4	1	5	1	2	0	4	7	1	1	3	1	0	6	1	2	2	1	1	1	0	1	2	1	1	1	2	1	0	2	1	3	1	1	0	1	2	1	2	3
	59	White rot	3	3	9	3	2	2	2	4	1	5	1	2	0	4	6	1	1	3	0	0	5	1	2	2	1	1	1	0	1	2	1	1	1	2	1	0	2	1	3	1	1	0	1	2	1	2	3
	60	Decayed wood	3	3	9	3	2	2	2	4	1	5	1	2	0	4	6	1	1	3	0	0	4	1	2	2	1	1	1	0	1	1	1	1	1	1	1	0	2	1	2	1	1	0	1	2	1	2	3
	61	Decayed wood	3	2	9	4	2	2	2	4	1	6	1	2	0	4	6	1	1	4	0	0	4	1	2	2	1	1	1	0	1	1	1	1	1	1	1	0	2	1	2	1	1	0	1	2	0	2	3
	62	Decayed wood	3	2	9	4	2	2	2	4	1	6	2	2	0	4	6	1	1	4	0	0	4	1	2	2	1	1	1	0	1	1	1	1	1	1	1	0	2	1	2	1	1	0	1	2	0	3	3
	63	Decayed wood	3	2	9	5	2	2	2	4	1	6	2	2	0	4	6	1	0	4	0	0	4	1	2	2	1	1	1	0	1	1	1	1	1	1	1	0	2	1	1	0	1	0	1	2	0	3	3
	64	Decayed wood	3	2	9	5	2	2	2	4	1	6	2	2	0	4	6	0	0	4	0	0	4	1	2	2	1	1	1	0	1	1	1	0	1	1	1	0	2	0	1	0	1	0	1	2	0	3	3
	65	Decayed wood	3	2	9	5	2	2	2	4	1	6	2	2	0	4	6	0	0	4	0	0	4	1	2	2	1	1	1	0	1	1	1	0	1	1	1	0	2	0	1	0	1	0	1	2	0	2	4
	66	Decayed wood	3	2	9	5	2	2	2	4	1	6	2	2	0	4	6	0	0	4	0	0	4	1	2	2	1	1	1	0	1	1	1	0	1	1	1	0	2	0	1	0	1	0	0	2	0	2	4
	67	Decayed wood	3	2	9	5	2	3	2	5	1	6	2	2	0	4	6	1	0	4	0	0	4	1	2	2	1	2	1	0	1	1	1	1	1	1	1	0	2	1	1	0	1	0	1	2	0	3	3
	68	Decayed wood	3	2	9	5	3	4	2	5	1	6	2	2	0	4	7	1	0	5	0	0	4	1	2	2	1	2	1	0	1	1	1	0	1	1	1	0	3	1	1	0	0	0	0	2	0	3	3
	69	Forest litter	3	2	9	4	2	2	3	4	1	7	3	2	0	4	6	1	1	4	0	0	5	1	2	2	1	1	1	0	1	1	1	1	1	1	1	0	2	1	2	1	1	0	1	3	0	4	3
	70	Decayed wood	3	3	8	3	2	2	2	4	1	5	1	2	0	3	6	1	1	3	0	0	4	1	2	2	1	1	1	0	1	1	1	1	1	1	1	0	2	1	2	1	1	0	1	2	1	2	3
	71	Mycorrhizae	0	2	2	1	0	0	0	0	1	0	0	2	0	1	5	0	0	1	0	0	0	0	0	0	0	0	0	0	0	0	1	0	1	0	0	0	1	0	0	0	0	0	0	0	0	1	3
	72	White rot	3	3	9	3	2	2	2	4	1	5	1	2	0	4	6	1	1	3	0	0	5	1	2	2	1	1	1	0	1	2	1	1	1	2	1	0	2	1	3	1	1	0	1	2	1	2	3
	73	Forest litter	2	3	8	3	2	2	1	4	1	4	2	2	0	4	5	1	0	3	0	0	6	1	2	2	1	0	0	0	1	3	1	0	1	2	1	0	1	0	3	1	2	0	1	1	0	2	2
	74	Forest litter	2	3	8	3	2	2	1	4	1	4	2	2	0	4	5	1	0	3	0	0	6	1	2	2	1	0	0	0	1	3	1	0	1	2	1	0	1	0	3	1	2	0	1	1	0	2	2
	75	White rot	3	3	10	3	2	2	2	4	1	5	1	2	0	4	7	1	0	3	1	0	6	1	2	2	1	0	0	0	1	2	1	1	1	2	1	0	2	1	3	1	1	0	1	2	0	2	3
	76	White rot	3	3	10	2	2	2	2	4	1	5	1	2	0	4	7	1	0	3	1	0	6	1	2	2	1	0	0	0	1	2	1	1	1	2	1	0	2	1	3	1	1	0	1	2	0	2	3
	77	White rot	3	3	11	3	2	2	2	4	1	5	1	2	1	4	8	1	1	3	1	1	6	1	2	2	1	1	1	1	1	2	1	1	1	2	1	0	2	0	3	1	1	1	1	2	1	2	3
	78	White rot	3	3	11	3	2	2	2	4	1	5	1	2	1	4	9	1	1	4	1	1	7	1	2	2	1	1	1	1	1	2	1	1	1	2	1	0	2	0	3	1	1	1	1	2	1	2	4
	79	White rot	3	4	12	3	2	2	2	4	1	5	1	2	1	4	10	1	1	4	1	1	8	1	2	3	1	1	1	1	1	2	1	1	1	2	1	0	2	0	3	1	1	0	1	2	0	3	5
	80	White rot	3	4	13	3	2	2	1	5	1	5	1	2	1	5	11	1	1	4	1	1	7	1	2	3	1	1	1	1	1	2	1	1	1	2	1	0	2	0	2	1	1	0	0	2	0	3	5
	81	Forest litter	4	4	16	4	3	2	1	8	1	5	4	3	1	7	16	1	1	4	1	1	8	1	3	5	1	1	1	1	1	4	1	2	1	1	1	0	2	0	2	1	1	0	0	2	0	4	6
	82	Forest litter	4	4	16	4	3	2	1	8	1	5	4	3	0	7	16	1	1	4	1	1	8	1	3	5	1	1	1	1	1	4	1	2	1	1	1	0	2	0	2	1	1	0	0	2	0	4	6
	83	White rot	5	3	12	3	2	2	2	4	1	6	1	3	0	5	13	2	0	5	1	1	9	1	3	3	2	0	0	1	2	2	2	1	1	2	2	0	2	0	6	5	2	1	1	2	1	1	6
	84	White rot	4	3	11	4	2	2	3	6	1	10	1	3	0	6	12	3	0	6	1	0	15	1	5	5	2	0	0	1	2	2	3	1	1	2	3	0	3	0	11	9	3	2	1	3	2	1	6
	85	Brown rot	3	3	12	2	2	2	1	4	1	4	1	2	1	3	7	1	0	3	0	0	7	0	2	2	1	0	1	0	1	2	1	1	1	2	2	0	2	0	3	1	1	1	1	2	0	2	3
	86	Grass litter	3	3	13	4	4	2	3	16	1	4	2	2	0	7	7	0	0	4	0	0	7	1	3	2	1	0	1	0	3	3	1	0	1	2	1	1	2	0	13	3	2	0	1	2	0	0	2
	87	White rot	3	3	11	3	2	2	1	3	1	4	1	2	0	4	9	1	0	3	1	0	6	1	2	2	1	1	0	0	1	2	1	1	1	2	1	0	2	0	1	0	1	0	0	2	0	1	3
Boletales	88	Brown rot	4	3	11	3	2	2	1	2	1	2	0	2	0	4	8	1	0	2	0	0	4	0	1	2	1	0	0	0	1	2	1	1	1	0	1	0	2	0	0	0	0	0	0	1	0	1	2
	89	Brown rot	4	3	11	3	2	2	1	2	1	2	0	2	0	4	8	1	0	2	0	0	4	0	1	2	1	0	0	0	1	2	1	1	1	0	1	0	2	0	0	0	0	0	0	1	0	1	2
	90	Brown rot	4	3	11	3	2	2	1	2	1	2	0	2	0	4	7	1	0	2	0	0	3	0	1	2	1	0	0	0	1	2	1	0	1	0	1	0	2	0	0	0	0	0	0	1	0	0	2
	91	White rot	3	4	12	3	2	2	1	3	1	4	1	2	0	4	10	1	0	3	1	0	6	1	2	2	1	1	0	0	1	2	1	1	1	2	1	0	2	0	1	0	1	0	0	3	0	1	3
	92	White rot	3	3	11	3	2	2	1	3	1	4	1	2	0	4	9	1	1	3	0	0	6	1	2	2	1	1	0	0	1	2	1	1	1	2	1	1	2	0	2	1	1	0	1	2	1	1	3
Polyporales	93	White rot	2	3	9	3	2	2	1	3	1	5	1	2	0	3	8	1	0	3	0	0	4	1	2	2	1	0	0	0	1	2	1	1	1	1	1	1	2	0	1	1	1	0	0	1	0	1	2
	94	White rot	2	3	9	3	2	2	1	3	1	5	1	2	0	3	8	0	0	3	0	0	4	1	2	2	1	0	0	0	1	2	1	1	1	1	1	1	2	0	0	0	1	0	0	1	0	0	2
	95	White rot	2	3	9	3	2	2	1	2	0	5	1	2	0	3	8	0	0	3	0	0	4	0	2	2	1	0	0	0	1	2	1	0	1	1	1	1	2	0	0	0	0	0	0	1	0	0	2
	96	Brown rot	2	3	9	3	2	2	0	0	0	4	0	2	0	3	9	0	0	2	0	0	3	0	2	3	1	0	0	0	0	3	1	0	1	1	1	0	1	0	0	0	0	0	0	0	0	0	2
	97	Brown rot	2	3	9	3	2	2	0	0	0	4	0	2	0	3	9	0	0	2	0	0	3	0	2	3	1	0	0	0	0	3	1	0	1	1	1	0	1	0	0	0	0	0	0	0	0	0	2
	98	White rot	2	4	10	3	2	2	1	3	1	6	0	3	0	4	9	0	0	3	0	0	5	1	2	2	1	0	0	0	1	3	1	1	1	1	2	0	3	0	0	0	1	0	0	1	0	0	2
	99	White rot	3	4	10	3	2	2	1	3	1	7	0	3	0	4	9	0	0	4	0	0	8	1	2	2	1	0	0	0	1	4	1	1	1	1	2	0	3	0	0	0	1	0	0	1	0	0	3
	100	White rot	2	3	9	3	2	2	1	4	1	5	1	2	0	3	6	1	0	3	0	0	4	1	2	2	1	0	0	0	1	2	1	0	1	1	1	1	3	0	1	1	1	0	0	1	0	1	2
	101	White rot	2	3	9	3	2	2	1	5	1	5	1	2	0	3	6	0	0	3	0	0	4	0	2	2	1	0	0	0	2	2	1	0	1	1	1	0	3	0	1	1	1	0	0	1	0	0	2
Russulales	102	White rot	3	3	12	3	2	2	1	3	1	4	1	3	0	4	10	2	1	4	0	0	8	1	2	2	1	1	0	0	1	2	1	1	1	2	1	0	2	0	2	0	2	0	1	2	1	1	3
	103	White rot	3	3	13	3	2	2	1	3	1	4	1	3	0	4	10	2	1	4	0	0	8	1	2	2	1	1	0	0	1	2	1	1	1	2	1	0	2	0	2	0	2	0	1	2	1	1	3
[truncated: 39 more columns]
